# Supplementary material for: Cardiovascular Reasons for Access to a Tertiary Oncological Emergency Service: The CARILLON Study
Source: J Clin Med. 2023 Jan 26;12(3):962. doi: 10.3390/jcm12030962 (PMC9917995; doi:10.3390/jcm12030962)
Supplement: Supplementary file 1 [file jcm-12-00962-s001.zip]

Archive with 1 entries (1 files):
- jcm-2101905-supplementary.pdf
